# Supplementary material for: Vanadia–Zirconia and Vanadia–Hafnia Catalysts for Utilization of Volatile Organic Compound Emissions
Source: Materials (Basel). 2021 Sep 13;14(18):5265. doi: 10.3390/ma14185265 (PMC8467847; doi:10.3390/ma14185265)
Supplement: Supplementary file 1 [file materials-14-05265-s001.zip]

Archive with 1 entries (1 files):
- materials-1374623-supplementary.pdf
